# Supplementary material for: Vaginal microbiota and personal risk factors associated with HPV status conversion—A new approach to reduce the risk of cervical cancer?
Source: PLoS One. 2022 Aug 9;17(8):e0270521. doi: 10.1371/journal.pone.0270521 (PMC9362946; doi:10.1371/journal.pone.0270521)
Supplement: S1 Table — (XLSX) [file pone.0270521.s001.xlsx]

## Sheet: Numbering_scheme
Supplementary Table 1: Clinical Indicator
Education level	Scores
Doctorate degree (or above)	1
Master's degree	2
Bachelor's degree	3
College degree	4
Technical school (completed)	5
Technical school (incomplete)	6
High-school	7
Some high-school (did not graduate)	8
Elementary school (completed)	9
No formal education or some elementary school (incomplete)	10
Occupation	Scores
Student	1
Unemployed: homemaker, or retired	2
Worker	3
  Farmers	4
  Workers (directly involved in production)	5
  Regular workers in the business, service or entertainment industries	6
  Self-employed workers, small traders, small business owners, sellers	7
  Office staff, white-collar workers, police officers	8
  Scientific and technical personnel, teachers, researchers, artists, or people in the media and advertising industry.	9
  Medium to large business-owners, managers, factory directors, bosses (including shop owners through digital platforms)	10
  Public servants, government officials	11
  Others, please specify——
Monthly net income	Scores
Less than 1000 yuan	1
1000 to 3000 yuan	2
3000 to 5000 yuan	3
5000 to 10000 yuan	4
10,000 to 30,000 yuan	5
30,000 to 100,000 yuan	6
More than 100,000 yuan	7
Marital status	Scores
Single	1
Cohabitation	2
Married	3
Widowed	4
Divorced or separated	5
Age of sexual debut	Scores
14 years old or less	1
15 - 18 years old	2
19-24 years old	3
25-29 years old	4
30 years old or older	5
Uncertain	6
Sexual partners within the past six months	Scores
None	0
1--3	1
More than 3	2
Number of sexual partners within the past 7 to 12 months	Scores
None	0
1	1
2--3	2
More than 3	3
Total number of sexual partners in the lifetime	Scores
None	0
1	1
2	2
3--5	3
More than 5	4
Condom use frequency	Scores
0 ~ 49% of the sexual encounters	1
50% ~ 99% of the sexual encounters	2
100% of the sexual encounters	3
Smoking amount	Scores
0	0
≤ 5 cigarretes/day	1
>5 cigarretes/day	2
Smoking habits in the past 6 m	Scores
None	1
Are you exposed to second-hand smoke within the household or work environment?	2
Smoke outside	3
Drinking amount	Scores
Less than once/week	0
1 to 3 times/week	1
≥4 times/week	2
