# Supplementary material for: Vaginal microbiota and personal risk factors associated with HPV status conversion—A new approach to reduce the risk of cervical cancer?
Source: PLoS One. 2022 Aug 9;17(8):e0270521. doi: 10.1371/journal.pone.0270521 (PMC9362946; doi:10.1371/journal.pone.0270521)
Supplement: S2 Table — (XLSX) [file pone.0270521.s002.xlsx]

## Sheet: hpv_sta_cvs
Supplementary Table 2: Data completion percentage
	count.positive	count.negative	count.conversion	no.pos.pct	no.neg.pct	no.cvs.pct
User ID	18	12	4	18(100.0%)	12(100.0%)	4(100.0%)
Age	18	12	4	18(100.0%)	12(100.0%)	4(100.0%)
Height	18	12	4	18(100.0%)	12(100.0%)	4(100.0%)
Weight	18	12	4	18(100.0%)	12(100.0%)	4(100.0%)
Education	18	12	4	18(100.0%)	12(100.0%)	4(100.0%)
Ocupation	18	12	4	18(100.0%)	12(100.0%)	4(100.0%)
Income	15	10	3	15(83.3%)	10(83.3%)	3(83.3%)
Anaemia	18	12	4	18(100.0%)	12(100.0%)	4(100.0%)
History of Reproductive Tract Infections	18	12	4	18(100.0%)	12(100.0%)	4(100.0%)
Endocrine disease	18	12	4	18(100.0%)	12(100.0%)	4(100.0%)
Metabolic disease	18	12	4	18(100.0%)	12(100.0%)	4(100.0%)
Personal history of cancer	18	12	4	18(100.0%)	12(100.0%)	4(100.0%)
History of consangineous cancer	18	12	4	18(100.0%)	12(100.0%)	4(100.0%)
Mental disease diagnosis	18	12	4	18(100.0%)	12(100.0%)	4(100.0%)
Sports	18	12	4	18(100.0%)	12(100.0%)	4(100.0%)
Positive-End Nutrition	18	12	4	18(100.0%)	12(100.0%)	4(100.0%)
Minus-End Nutrition	18	12	4	18(100.0%)	12(100.0%)	4(100.0%)
Sleeping habits	18	12	4	18(100.0%)	12(100.0%)	4(100.0%)
Depression	18	12	4	18(100.0%)	12(100.0%)	4(100.0%)
Anxiety	18	12	4	18(100.0%)	12(100.0%)	4(100.0%)
Marital status	18	11	4	18(100.0%)	11(91.7%)	4(91.7%)
Childbearing history	18	11	4	18(100.0%)	11(91.7%)	4(91.7%)
Miscarriage history	18	11	4	18(100.0%)	11(91.7%)	4(91.7%)
Age of sexual debut	18	11	4	18(100.0%)	11(91.7%)	4(91.7%)
Number of sexual partners (0M to 6M)	17	10	4	17(94.4%)	10(83.3%)	4(83.3%)
Number of sexual partners (7M to 12M)	18	10	4	18(100.0%)	10(83.3%)	4(83.3%)
Number of sexual partners (lifetime)	17	11	4	17(94.4%)	11(91.7%)	4(91.7%)
Frequency of condom use	17	10	4	17(94.4%)	10(83.3%)	4(83.3%)
Smoking habits	18	9	4	18(100.0%)	9(75.0%)	4(75.0%)
Smoking days within 1M	3	2	1	3(16.7%)	2(16.7%)	1(16.7%)
Average daily cigarette consumption for the past month	3	2	1	3(16.7%)	2(16.7%)	1(16.7%)
Secondhand exposure over 6M	18	10	4	18(100.0%)	10(83.3%)	4(83.3%)
Secondhand cigarette exposure (general)	8	1	2	8(44.4%)	1(8.3%)	2(8.3%)
Alcohol consumption habits	18	9	4	18(100.0%)	9(75.0%)	4(75.0%)
HPV infection (with serotype)	18	12	4	18(100.0%)	12(100.0%)	4(100.0%)
