# Supplementary material for: Vaginal microbiota and personal risk factors associated with HPV status conversion—A new approach to reduce the risk of cervical cancer?
Source: PLoS One. 2022 Aug 9;17(8):e0270521. doi: 10.1371/journal.pone.0270521 (PMC9362946; doi:10.1371/journal.pone.0270521)
Supplement: S3 Table — (XLSX) [file pone.0270521.s003.xlsx]

## Sheet: HPV_mean_sd_P
Supplementary Table 3: Participants´ Clinical Factor Outcomes
	Indicators	HPV-positive group				HPV-clearance group				HPV-negative group				P value
		Mean	Standard deviation	Minium	Maximum	Mean	Standard deviation	Minium	Maximum	Mean	Standard deviation	Minium	Maximum	P value
User ID	Age	40.44	8.82	25	56	37	8.52	25	44	27.5	15.36	0	54	0
	Education	5.06	2.1	2	8	3.75	2.87	2	8	4.08	2.31	1	9	0.23
Height	Ocupation	6.94	2.8	2	12	7	5.35	1	12	7.67	2.61	1	12	0.53
Weight	Income	3.4	1.12	2	6	2	1	1	3	4.6	0.97	3	6	0.03
	Anaemia	1.94	0.24	1	2	2	0	2	2	1.92	0.29	1	2	0.79
	History of Reproductive Tract Infections	1.33	0.49	1	2	1.5	0.58	1	2	1.83	0.39	1	2	0.01
	Endocrine disease	1.94	0.24	1	2	2	0	2	2	1.92	0.29	1	2	0.79
	Metabolic disease	1.78	0.43	1	2	2	0	2	2	1.92	0.29	1	2	0.28
	Personal history of cancer	2	0	2	2	1.75	0.5	1	2	1.92	0.29	1	2	0.3
	History of consangineous cancer	1.89	0.32	1	2	1.5	0.58	1	2	1.83	0.39	1	2	0.62
	Mental disease diagnosis	1.94	0.24	1	2	2	0	2	2	1.92	0.29	1	2	0.79
	Sports	12.78	3.08	5	15	13.75	2.5	10	15	13.75	2.26	10	15	0.33
	Positive-End Nutrition	13.39	8.33	0	26	10	12.99	0	29	13.92	10.9	0	29	0.92
	Minus-End Nutrition	24.22	12.8	10	55	26	7.44	15	31	19.42	12.21	5	48	0.31
	Sleeping habits	4.56	2.23	0	9	2.75	1.26	1	4	4.17	3.07	0	10	0.62
	Depression	2.94	3	0	9	0.75	0.96	0	2	1.92	3.12	0	10	0.31
	Anxiety	2.94	3	0	9	0.75	0.96	0	2	1.92	3.12	0	10	0.31
	Marital status	2.67	0.77	1	3	3	1.63	1	5	2.27	1.01	1	3	0.34
	Childbearing history	1.11	0.83	0	3	0.5	0.58	0	1	0.82	0.98	0	2	0.34
	Miscarriage history	1.56	1.5	0	4	2.5	2.08	0	5	1.09	1.3	0	3	0.51
	Age of sexual debut	3.11	0.58	2	4	3.25	0.96	2	4	3.18	1.25	1	6	0.82
	Number of sexual partners (0M to 6M)	1.06	0.66	0	3	1.25	0.5	1	2	1	0.47	0	2	0.85
	Number of sexual partners (7M to 12M)	1.17	0.62	0	3	1	0	1	1	0.8	0.42	0	1	0.08
	Number of sexual partners (lifetime)	2.06	1.03	0	4	2.25	1.5	1	4	1.18	0.87	0	3	0.05
	Frequency of condom use	1.94	0.97	1	3	2	0.82	1	3	2.3	0.95	1	3	0.35
	Smoking habits	1.11	0.47	1	3	1	0	1	1	1	0	1	1	0.43
	Smoking days within 1M	10	17.32	0	30	0	0	0	0	0	0	0	0	0.41
	Average daily cigarette consumption for the past month	10	17.32	0	30	0	0	0	0	0	0	0	0	0.41
	Secondhand exposure over 6M	1.89	0.76	1	3	1.5	0.58	1	2	1.9	0.99	1	3	0.95
	Secondhand cigarette exposure (general)	5.38	9.05	0	20	18	16.97	6	30	12	0	12	12	0.26
	Alcohol consumption habits	1.17	0.51	1	3	1.5	0.58	1	2	1.67	0.87	1	3	0.06
	HPV infection result
